# Supplementary material for: Neuroprotective Effects of Ethanol Extract of Polyscias fruticosa (EEPF) against Glutamate-Mediated Neuronal Toxicity in HT22 Cells
Source: Int J Mol Sci. 2023 Feb 16;24(4):3969. doi: 10.3390/ijms24043969 (PMC9959701; doi:10.3390/ijms24043969)
Supplement: Supplementary file 1 [file ijms-24-03969-s001.zip]

Archive with 1 entries (1 files):
- ijms-2185647-supplementary-updated.pdf
